# Supplementary material for: Machine Learning Approaches for the Prediction of Postoperative Major Complications in Patients Undergoing Surgery for Bowel Obstruction
Source: J Pers Med. 2024 Oct 8;14(10):1043. doi: 10.3390/jpm14101043 (PMC11508771; doi:10.3390/jpm14101043)
Supplement: Supplementary file 1 [file jpm-14-01043-s001.zip]

Archive with 1 entries (1 files):
- jpm-3153309-supplementary.pptx
